# Supplementary material for: Meta-analysis of GABRB2 polymorphisms and the risk of schizophrenia combined with GWAS data of the Han Chinese population and psychiatric genomics consortium
Source: PLoS One. 2018 Jun 12;13(6):e0198690. doi: 10.1371/journal.pone.0198690 (PMC5997335; doi:10.1371/journal.pone.0198690)
Supplement: S4 Table — (XLSX) [file pone.0198690.s007.xlsx]

## Sheet: Sheet1
S4 Table. Summary of extracted data from the candidate gene association studies selected for the meta-analysis.
SNP	first author	year	racial		sample size			case		control			TDT data
					case	control		m	M	m	M		TR	NT
rs6556547	Wing-Sze Lo	2007	Japanese	Asian	304	207		96	512	66	348
rs6556547	Wing-Sze Lo	2007	German Caucasians	Caucasian	301	190		32	570	29	351
rs6556547	TL Petryshen	2005	Portuguese	Caucasian	321	242		40.446	601.554	38.236	445.764
rs6556547	Masashi Ikeda	2005	Japanese	Asian	288	288		98	478	98	478
rs6556547	C Zhao	2006	US Caucasian	Caucasian	31	31		4	58	3	59
rs6556547	Xu Zhao	2007	Chinese Han	Asian	502	540		190	814	162	918
rs6556547	FW Pun	2011	US Caucasian	Caucasian	150 trios								12	26
rs6556547	TL Petryshen	2005	Portuguese	Caucasian	111 trios								19	12
rs6556547	TL Petryshen	2005	German	Caucasian	238 trios								41	30
rs1816071	Wing-Sze Lo	2007	Japanese	Asian	304	207		173	435	109	305
rs1816071	Wing-Sze Lo	2007	German Caucasians	Caucasian	301	190		217	385	164	216
rs1816071	TL Petryshen	2005	Portuguese	Caucasian	321	242		233.688	408.312	192.632	291.368
rs1816071	Rami.Abou Jamra	2007	German Caucasians	Caucasian	367	360		266.084	467.916	280.156	439.844
rs1816071	C Zhao	2006	US Caucasian	Caucasian	31	31		22	40	28	34
rs1816071	Xu Zhao	2007	Chinese Han	Asian	532	562		460	604	440	684
rs1816071	FW Pun	2011	US Caucasian	Caucasian	150 trios								61	60
rs1816071	TL Petryshen	2005	Portuguese	Caucasian	111 trios								60	49
rs1816071	TL Petryshen	2005	German	Caucasian	238 trios								103	95
rs1816072	Wing-Sze Lo	2007	Japanese	Asian	304	207		269	339	161	253
rs1816072	Wing-Sze Lo	2007	German Caucasians	Caucasian	301	190		218	384	163	217
rs1816072	TL Petryshen	2005	Portuguese	Caucasian	321	242		223.416	418.584	196.02	287.98
rs1816072	Shabeesh Balan	2017	Japanese	Asian	1415	1511		1177	1653	1235	1787
rs1816072	Rami.Abou Jamra	2007	German Caucasians	Caucasian	367	360		271.244	462.756	279.191	440.809
rs1816072	C Zhao	2006	US Caucasian	Caucasian	31	31		22	40	28	34
rs1816072	Shui.Ying Tsang	2013	Chinese Han	Asian	115	117		95	135	85	149
rs1816072	Xu Zhao	2007	Chinese Han	Asian	568	560		466	670	550	570
rs1816072	FW Pun	2011	US Caucasian	Caucasian	150 trios								66	61
rs1816072	TL Petryshen	2005	Portuguese	Caucasian	111 trios								58	49
rs194072	Wing-Sze Lo	2007	Japanese	Asian	304	207		98	510	71	343
rs194072	Wing-Sze Lo	2007	German Caucasians	Caucasian	301	190		81	521	58	322
rs194072	TL Petryshen	2005	Portuguese	Caucasian	321	242		80.25	561.75	75.988	408.012
rs194072	Rami.Abou Jamra	2007	German Caucasians	Caucasian	367	360		108.894	625.106	107.018	612.982
rs194072	C Zhao	2006	US Caucasian	Caucasian	31	31		8	54	9	53
rs194072	Xu Zhao	2007	Chinese Han	Asian	430	556		308	552	350	762
rs194072	FW Pun	2011	US Caucasian	Caucasian	150 trios								34	35
rs194072	TL Petryshen	2005	Portuguese	Caucasian	111 trios								36	21
rs194072	TL Petryshen	2005	German	Caucasian	238 trios								64	52
rs252944	Wing-Sze Lo	2007	Japanese	Asian	304	206		99	509	67	345
rs252944	Wing-Sze Lo	2007	German Caucasians	Caucasian	301	190		78	524	58	322
rs252944	TL Petryshen	2005	Portuguese	Caucasian	321	242		78.324	563.676	73.568	410.432
rs252944	Rami.Abou Jamra	2007	German Caucasians	Caucasian	367	360		107.341	626.659	105.306	614.694
rs252944	C Zhao	2006	US Caucasian	Caucasian	31	31		8	54	6	56
rs252944	Xu Zhao	2007	Chinese Han	Asian	440	524		238	642	264	784
rs252944	FW Pun	2011	US Caucasian	Caucasian	150 trios								34	36
rs252944	TL Petryshen	2005	Portuguese	Caucasian	111 trios								36	21
rs252944	TL Petryshen	2005	German	Caucasian	238 trios								64	52
rs187269	TL Petryshen	2005	Portuguese	Caucasian	321	242		205.44	436.56	175.692	308.308
rs187269	Rami.Abou Jamra	2007	German Caucasians	Caucasian	367	360		252.452	481.548	254.851	465.149
rs187269	Masashi Ikeda	2005	Japanese	Asian	288	288		97	479	98	478
rs187269	C Zhao	2006	US Caucasian	Caucasian	31	31		18	44	23	39
rs187269	Xu Zhao	2007	Chinese Han	Asian	450	554		296	604	254	854
rs187269	FW Pun	2011	US Caucasian	Caucasian	150 trios								59	53
rs187269	TL Petryshen	2005	Portuguese	Caucasian	111 trios								57	46
rs187269	TL Petryshen	2005	German	Caucasian	238 trios								100	83
Abbreviations: SNP: single nucleotide polymorphism; M: major allele, m: minor allele; TDT: transmission disequilibrium test; TR: transmitted minor allele count, NT: non-transmitted minor allele count.
